# Supplementary material for: Toward Oral Supplementation of Diamine Oxidase for the Treatment of Histamine Intolerance
Source: Nutrients. 2022 Jun 24;14(13):2621. doi: 10.3390/nu14132621 (PMC9268349; doi:10.3390/nu14132621)
Supplement: Supplementary file 1 [file nutrients-14-02621-s001.zip]

Archive with 1 entries (1 files):
- nutrients-1731933-supplementary.pdf
